# Supplementary material for: Feedback circuits are numerous in embryonic gene regulatory networks and offer a stabilizing influence on evolution of those networks
Source: EvoDevo. 2023 Jun 16;14:10. doi: 10.1186/s13227-023-00214-y (PMC10273620; doi:10.1186/s13227-023-00214-y)
Supplement: Supplementary file 2 — Additional file 2: Fig. S2 A. The original Sp dGRN model of skeletogenic cells and an updated version reflecting time of first expression. The updated version on the right has been simplified by removing genes that have not been independently verified and the several differentiation genes are combined. B. The original Sp dGRN model of endomesoderm and an updated version reflecting time of first expression. The updated version is shown on the right. Mat = maternal, U = unknown activator, Oral NSM (non-skeletal mesoderm) is considered the same as larval ventral NSM and Aboral NSM is considered the same as larval dorsal NSM. C The original Sp dGRN model of ectoderm and an updated version reflecting timing of first expression. The original Sp dGRN model [63](left) reflected a number of ectodermal territories. The updated timing dGRN model (right) is simplified to reflect only the dorsal and ventral regions of ectoderm that are subdivided as a consequence of Nodal signaling [51] [file 13227_2023_214_MOESM2_ESM.zip]

Archive with 3 entries (3 files):
- Fig. S2A.png
- Fig. S2b.png
- Fig. S2C .png
