# Supplementary material for: Feedback circuits are numerous in embryonic gene regulatory networks and offer a stabilizing influence on evolution of those networks
Source: EvoDevo. 2023 Jun 16;14:10. doi: 10.1186/s13227-023-00214-y (PMC10273620; doi:10.1186/s13227-023-00214-y)
Supplement: Supplementary file 4 — Additional file 4: Fig. S4 A Feedback inputs in the updated Lv and Sp endoderm dGRNs. The diagrams show only the feedback circuits. The red arrows indicate feedbacks that are unique to one of the two species. B. Feedback inputs in the updated Lv and Sp mesoderm. The diagrams show the feedback inputs only in the two dGRNs. The red arrows indicate feedbacks unique to one of the two species. C Feedbacks in the updated Lv and Sp skeletogenic cells. The diagrams show the 10 and 7 feedbacks in the two species. The red arrow indicates a feedback input that is unique to Lv. Two other feedbacks in Lv are snail and twist inputs into alx1. These genes are not incorporated into the Sp dGRN models [file 13227_2023_214_MOESM4_ESM.zip]

Archive with 3 entries (3 files):
- Fig. S4A.png
- Fig. S4B.png
- Fig. S4C.png
